# Supplementary material for: Construction of an Immune Escape-Related Signature in Clear Cell Renal Cell Carcinoma and Identification of the Relationship between IFNAR1 and Immune Infiltration by Multiple Immunohistochemistry
Source: Cancers (Basel). 2022 Dec 28;15(1):169. doi: 10.3390/cancers15010169 (PMC9818644; doi:10.3390/cancers15010169)
Supplement: Supplementary file 1 [file cancers-15-00169-s001.zip]

Archive with 5 entries (5 files):
- Supplementary Figure S1.tif
- Supplementary Figure S2.tif
- Table_S1_coreCTLgenes.xlsx
- Table_S2_quantification of CD4 CD8 IFNAR1.xlsx
- Uncropped Western blot figures.pdf
