# Supplementary material for: Construction of an Immune Escape-Related Signature in Clear Cell Renal Cell Carcinoma and Identification of the Relationship between IFNAR1 and Immune Infiltration by Multiple Immunohistochemistry
Source: Cancers (Basel). 2022 Dec 28;15(1):169. doi: 10.3390/cancers15010169 (PMC9818644; doi:10.3390/cancers15010169)
Supplement: Supplementary file 1 [file cancers-15-00169-s001.zip › Table_S2_quantification of CD4 CD8 IFNAR1.xlsx]

## Sheet: Sheet1
Measurement	Details	Total cell count	IFNAR1+	CD8+	CD4+	IFNAR1 positive rate	CD8+ positive rate	CD4+ positive rate
E__03081_KIC601	(01, A)	9272				0	0	0
E__03081_KIC601	(01, B)	15098	4			0.0264936	0	0
E__03081_KIC601	(01, C)	4626				0	0	0
E__03081_KIC601	(01, D)	9517				0	0	0
E__03081_KIC601	(01, E)	12967	146	65	42	1.12594	0.501272	0.323899
E__03081_KIC601	(01, F)	5517	64	394	170	1.16005	7.14156	3.08138
E__03081_KIC601	(02, A)	17556	1285	1		7.31943	0.00569606	0
E__03081_KIC601	(02, B)	18623	734		5	3.94136	0	0.0268485
E__03081_KIC601	(02, C)	13116	709	6	3	5.40561	0.0457457	0.0228728
E__03081_KIC601	(02, D)	13378	750	2	1	5.60622	0.0149499	0.00747496
E__03081_KIC601	(02, E)	14732	342		10	2.32148	0	0.0678794
E__03081_KIC601	(02, F)	13159	153	1		1.1627	0.00759936	0
E__03081_KIC601	(03, A)	5518	10	6	1	0.181225	0.108735	0.0181225
E__03081_KIC601	(03, B)	6806				0	0	0
E__03081_KIC601	(03, C)	6422	1198		1	18.6546	0	0.0155715
E__03081_KIC601	(03, D)	9802	39	77	30	0.397878	0.785554	0.30606
E__03081_KIC601	(03, E)	9841	975	8		9.90753	0.0812926	0
E__03081_KIC601	(03, F)	1531	2			0.130634	0	0
E__03081_KIC601	(04, A)	12546	4215	1		33.5964	0.00797067	0
E__03081_KIC601	(04, B)	15204	666			4.38043	0	0
E__03081_KIC601	(04, C)	11445	2528	17	10	22.0882	0.148536	0.0873744
E__03081_KIC601	(04, D)	12850	948	12	46	7.37743	0.0933852	0.357977
E__03081_KIC601	(04, E)	11775	1832	6		15.5584	0.0509554	0
E__03081_KIC601	(04, F)	9962	322	5	3	3.23228	0.0501907	0.0301144
E__03081_KIC601	(05, A)	9514	118	3	13	1.24028	0.0315325	0.136641
E__03081_KIC601	(05, B)	11005				0	0	0
E__03081_KIC601	(05, C)	12453	1444		1	11.5956	0	0.00803019
E__03081_KIC601	(05, D)	10522	4	1	9	0.0380156	0.0095039	0.0855351
E__03081_KIC601	(05, E)	10895	216	24	13	1.98256	0.220285	0.119321
E__03081_KIC601	(05, F)	7899	8			0.101279	0	0
E__03081_KIC601	(06, A)	12459	1953		14	15.6754	0	0.112369
E__03081_KIC601	(06, B)	11294	2520	1		22.3127	0.00885426	0
E__03081_KIC601	(06, C)	11996	1750	1	2	14.5882	0.00833611	0.0166722
E__03081_KIC601	(06, D)	5516	3853	1		69.8513	0.0181291	0
E__03081_KIC601	(06, E)	14300	1070	4		7.48252	0.027972	0
E__03081_KIC601	(06, F)	13702	1827	5	1	13.3338	0.036491	0.00729821
E__03081_KIC601	(07, A)	6544				0	0	0
E__03081_KIC601	(07, B)	7606	17		1	0.223508	0	0.0131475
E__03081_KIC601	(07, C)	11008	2287	70	3	20.7758	0.635901	0.0272529
E__03081_KIC601	(07, D)	14229	3033	18	9	21.3156	0.126502	0.0632511
E__03081_KIC601	(07, E)	7041	2	5		0.0284051	0.0710126	0
E__03081_KIC601	(07, F)	12115	903	26		7.45357	0.21461	0
E__03081_KIC601	(08, A)	15218	80	3	4	0.525693	0.0197135	0.0262847
E__03081_KIC601	(08, B)	12086	1694	9	19	14.0162	0.0744663	0.157207
E__03081_KIC601	(08, C)	11330	996			8.79082	0	0
E__03081_KIC601	(08, D)	12189	2434	13	1	19.9688	0.106654	0.00820412
E__03081_KIC601	(08, E)	8646	637	12	27	7.36757	0.138793	0.312283
E__03081_KIC601	(08, F)	10602	2579	2	1	24.3256	0.0188644	0.00943218
E__03081_KIC601	(09, A)	12358	2242	1		18.1421	0.00809192	0
E__03081_KIC601	(09, B)	8113	157	2	7	1.93517	0.0246518	0.0862813
E__03081_KIC601	(09, C)	12470	2	1	2	0.0160385	0.00801925	0.0160385
E__03081_KIC601	(09, D)	10838	948	34	7	8.747	0.313711	0.0645876
E__03081_KIC601	(09, E)	18492	94	1339	144	0.508328	7.24097	0.778715
E__03081_KIC601	(09, F)	5210	4		1	0.0767754	0	0.0191939
E__03081_KIC601	(10, A)	13328	927	3	2	6.95528	0.022509	0.015006
E__03081_KIC601	(10, B)	11834	1664	16	10	14.0612	0.135204	0.0845023
E__03081_KIC601	(10, C)	14394	14	48	25	0.0972627	0.333472	0.173683
E__03081_KIC601	(10, D)	13070	352	41	20	2.69319	0.313695	0.153022
E__03081_KIC601	(10, E)	16009	1036	9	100	6.47136	0.0562184	0.624649
E__03081_KIC601	(10, F)	10253	3471	2		33.8535	0.0195065	0
